# Supplementary material for: A Systematic Review on the Toxicology of European Union-Approved Triazole Fungicides in Cell Lines and Mammalian Models
Source: J Xenobiot. 2025 Dec 5;15(6):208. doi: 10.3390/jox15060208 (PMC12733837; doi:10.3390/jox15060208)
Supplement: Supplementary file 1 [file jox-15-00208-s001.zip]

Archive with 1 entries (1 files):
- jox-4008954-supplementary.pdf
